# Supplementary material for: PDMS Sponges with Embedded Carbon Nanotubes as Piezoresistive Sensors for Human Motion Detection
Source: Nanomaterials (Basel). 2021 Jul 1;11(7):1740. doi: 10.3390/nano11071740 (PMC8308176; doi:10.3390/nano11071740)
Supplement: Supplementary file 1 [file nanomaterials-11-01740-s001.zip]

Archive with 1 entries (1 files):
- nanomaterials-1261372-supplementary.pdf
